# Supplementary material for: A Monolayer System for the Efficient Generation of Motor Neuron Progenitors and Functional Motor Neurons from Human Pluripotent Stem Cells
Source: Cells. 2021 May 7;10(5):1127. doi: 10.3390/cells10051127 (PMC8151197; doi:10.3390/cells10051127)
Supplement: Supplementary file 1 [file cells-10-01127-s001.zip]

Archive with 10 entries (9 files):
- cells-1186480-supplementary revised/
- __MACOSX/._cells-1186480-supplementary revised
- cells-1186480-supplementary revised/Supplementary data CUTARELLI revised.pdf
- __MACOSX/cells-1186480-supplementary revised/._Supplementary data CUTARELLI revised.pdf
- cells-1186480-supplementary revised/CUTARELLI Supplementary Figures revised.pdf
- __MACOSX/cells-1186480-supplementary revised/._CUTARELLI Supplementary Figures revised.pdf
- cells-1186480-supplementary revised/CUTARELLI Supplementary Movie S1 Cutarelli.mov
- __MACOSX/cells-1186480-supplementary revised/._CUTARELLI Supplementary Movie S1 Cutarelli.mov
- cells-1186480-supplementary revised/.DS_Store
- __MACOSX/cells-1186480-supplementary revised/._.DS_Store
